# Supplementary material for: Communicative Interaction with and without Eye-Gaze Technology between Children and Youths with Complex Needs and Their Communication Partners
Source: Int J Environ Res Public Health. 2021 May 12;18(10):5134. doi: 10.3390/ijerph18105134 (PMC8151590; doi:10.3390/ijerph18105134)
Supplement: Supplementary file 1 [file ijerph-18-05134-s001.zip]

Archive with 1 entries (1 files):
- ijerph-1201943-supplementary.pdf
